# Supplementary material for: Venom Diversity and Evolution in the Most Divergent Cone Snail Genus Profundiconus
Source: Toxins (Basel). 2019 Oct 28;11(11):623. doi: 10.3390/toxins11110623 (PMC6891753; doi:10.3390/toxins11110623)
Supplement: Supplementary file 1 [file toxins-11-00623-s001.zip]

Archive with 3 entries (2 files):
- toxins-623515 supplementary/
- toxins-623515 supplementary/toxins-623515 supplementary proofdone.docx
- toxins-623515 supplementary/toxins-623515 Supplementary Table_S2.xlsx
